# Supplementary material for: Carrier Modulation via Tunnel Oxide Passivating at Buried Perovskite Interface for Stable Carbon-Based Solar Cells
Source: Nanomaterials (Basel). 2023 Sep 26;13(19):2640. doi: 10.3390/nano13192640 (PMC10574625; doi:10.3390/nano13192640)
Supplement: Supplementary file 1 [file nanomaterials-13-02640-s001.zip]

Archive with 1 entries (1 files):
- nanomaterials-2587567-supplementary.pdf
